# Supplementary material for: Role of Fibroblast Growth Factors in the Crosstalk of Hepatic Stellate Cells and Uveal Melanoma Cells in the Liver Metastatic Niche
Source: Int J Mol Sci. 2022 Sep 29;23(19):11524. doi: 10.3390/ijms231911524 (PMC9569506; doi:10.3390/ijms231911524)
Supplement: Supplementary file 1 [file ijms-23-11524-s001.zip]

Archive with 1 entries (1 files):
- ijms-1912228-supplementary.pdf
